# Supplementary material for: Pre-Exposure Prophylaxis with Hydroxychloroquine Does Not Prevent COVID-19 nor Virus Related Venous Thromboembolism
Source: Viruses. 2021 Oct 13;13(10):2052. doi: 10.3390/v13102052 (PMC8537634; doi:10.3390/v13102052)
Supplement: Supplementary file 1 [file viruses-13-02052-s001.zip]

Archive with 1 entries (1 files):
- viruses-1391251-supplementary.pdf
